# Supplementary material for: The COX-2/PGE2 pathway suppresses apical elimination of RasV12-transformed cells from epithelia
Source: Commun Biol. 2020 Mar 18;3:132. doi: 10.1038/s42003-020-0847-y (PMC7080752; doi:10.1038/s42003-020-0847-y)
Supplement: Supplementary file 3 — Supplementary Data 1 [file 42003_2020_847_MOESM3_ESM.xlsx]

## Sheet: Fig.1c
		Relative COX-2 mRNA level
			GFP	GFP-RasV12
		Exp.1	1.17487	3.57745
		Exp.2	0.871545	3.22749
		Exp.3	0.953583	3.03583
		Average	1	3.28026

## Sheet: Fig.1f
	COX-2 relative intensity
		MDCK alone	MDCK mix		Data are all analysed cells from 2 independent experiments
	1	1159.59	1647.4
	2	1327.25	1786.66
	3	1666.5	1212.03
	4	1409.35	1449.94
	5	1770.27	2828.91
	6	1305.95	1240.1
	7	1246.16	1932.12
	8	1241.49	1301.53
	9	1504.61	1781.9
	10	1471.55	1196.67
	11	1568.24	1579.84
	12	2103.71	1461.12
	13	1690.23	1787.52
	14	1239.99	2493.98
	15	1253.6	1408.51
	16	1322.77	2167.31
	17	1356.15	1509.64
	18	1361.4	1294.01
	19	1378.61	2862.34
	20	2787.94	2185.9
	21	1352.78	1006.08
	22	2252.13	1604.17
	23	1690.13	1273.53
	24	1849.85	1426.37
	25	1737.28	1634.22
	26	1321.37	1803.7
	27	1572.31	1788.03
	28	2108.78	2205.91
	29	1365.31	1312.32
	30	1347.01	1269.7
	31	1331.82	1255.61
	32	1998.9	1745.19
	33	1248.47	1496.34
	34	1648.8	1875.13
	35	1492.71	1064.28
	36	2845.71	1258.53
	37	1957.56	1859.32
	38	1377.38	1104.69
	39	1927.91	1237.36
	40	1414.45	1703.76
	41	1456.57	1391.11
	42	1883.44	1099.41
	43	1339.43	1201.51
	44	1231.1	1317.34
	45	1618.04	1536.08
	46	1527.09	1501.52
	47	1552.92	1162.87
	48	1110.35	1318.04
	49	1771.95	1331.65
	50	2551.86	1639.93
	51	1320.55	1536.73
	52	1587.05	2031.51
	53	1594.68	1448.55
	54	1714.33	1532.68
	55	1794.36	1303.27
	56	1571.77	1684.35
	57	1206.55	1291.56
	58	1426.25	1506.52
	59	2024.11	979.003
	60	1614.12	1463.6
	61	1163.94	1172.87
	62	1105.35	1624.76
	63	1281.8	1498.34
	64	1533.66	1260.93
	65	1289.32	1665.59
	66	1716.2	1558.22
	67	1283.39	1083.19
	68	1720.44	1544.65
	69	1403.26	1367.4
	70	1417.68	1439.76
	71	1313.81	1451
	72	1127.03	2165
	73	1489.99	1224.08
	74	1534.39	1279.12
	75	1346.57	1288.9
	76	1370.13	1460.94
	77	2225.49	1347.98
	78	1784.41	1264.36
	79	1514.9	1500.72
	80	1249.91	2292.17
	81	1241.86	1590.39
	82	1500.65	1745.35
	83	1320.44	1295.8
	84	2598.56	1217.71
	85	1342.16	1448.89
	86	1350.27	1632.22
	87	1751.85	1128.39
	88	1329.21	1098.38
	89	1241.46	1593.75
	90	1163.46	1242.3
	91	3037.32	1418.73
	92	1808.92	1839.69
	93	1161.1	1750.6
	94	1491.72	1165.27
	95	1582.74	1398.64
	96	1243.12	1454.25
	97	1399.65	1169.71
	98	1321.59	1223.2
	99	1396.12	1160.36
	100	2665.57	1170.03
	101	1547.82	1148.54
	102	1172.92	1669.08
	103	1206.43	1336.93
	104	1418.61	1923.77
	105	1889.44	1310.62
	106	1105.49	1574.87
	107	1511.42	1206.71
	108	1152.9	1449.46
	109	1415.72	1686.49
	110	1299.46	1356.04
	111	1986.36	1578.39
	112	1312.98	1043.87
	113	1399.18	989.603
	114	1745.36	1642.34
	115	1641.06	1934.14
	116	1423.37	1699.89
	117	1274.62	948.626
	118	1710.42	1775.28
	119	1794.55	1186.33
	120	1192.58	1956.34
	121	1508.48	1993.54
	122	1334.63	1110.78
	123	2534.32	1098.48
	124	1233.09	1249.22
	125	1651.71	992.576
	126	1383.39	1172.64
	127	1646.32	1558.89
	128	1552.66	1142.12
	129	3704.34	1133.08
	130	1370.8	1177.01
	131	1376.35	1536.52
	132	1258.37	2009.48
	133	1038.18	1399.03
	134	1319.39	2925.6
	135	1232.17	1760.82
	136	1633.1	2391
	137	1248.33	2118.31
	138	1363.78	1302.95
	139	1640.58	1987.28
	140	1597.73	3586.24
	141	1982.97	1272.79
	142	1239.6	1457.59
	143	1808.23	1968.48
	144	1688.6	1671.8
	145	1719.22	1764.02
	146	1328.2	1505.52
	147	1418.13	1583.42
	148	1482.63	2133.34
	149	1482.19	1472.79
	150	1480.41	1497.5
	151	2936.67	3195.61
	152	2562.99	2126.15
	153	1775.96	1369.56
	154	1769.82	2059.67
	155	1666.24	2044.65
	156	1340.95	1910.78
	157	1080.24	2412.33
	158	1787.35	1383.75
	159	1554.1	1334.47
	160	1414.19	2107.79
	161	1537.32	1513.85
	162	2160.27	1384.65
	163	1800.34	1418.95
	164	1074.08	1516.2
	165	2455.08	2100.43
	166	1650	1392.44
	167	1481.65	2003.62
	168	1444.45	1659.02
	169	1364.2	1478.59
	170	2138.13	1607.22
	171	1489.57	1647.3
	172	1279.93	1633.24
	173	1305.04	1740.53
	174	1445.12	2077.88
	175	2270.73	1220.45
	176	2327.29	1281.55
	177	1667.37	1566.78
	178	1392.93	1676.85
	179	2005.29	1360.03
	180	1501.08	1221.38
	181	1454.58	1339.33
	182	1658.93	1368.7
	183	1730.38	1322.78
	184	1354.07	1418.83
	185	1691.52	2209.47
	186	1244.01	2068.24
	187	2173.63	1375.95
	188	1348.84	1222.43
	189	1499.19	1393.71
	190	1397.1	1355.69
	191	1154.71	1219.39
	192	1974.93	1315.08
	193	1450.45	1380.75
	194	1943.22	1371.23
	195	1733.04	1132.47
	196	1414.89	1180.24
	197	1215.78	1087.54
	198	2188.96	1710.64
	199	1957.06	1907.54
	200	1290.95	1991.77
	201	2035.41	1534.56
	202	2372.11	1422.43
	203	1381.49	1718.92
	204	1753.18	1770.71
	205	1889.93	1480.3
	206	1828.1	1859.09
	207	1936.98	1520.33
	208	1248.48	1128.21
	209	2047.05	951.693
	210	1652.84	1104.57
	211	1713.8	1451.14
	212	2859.47	1255.49
	213	1275.07	1321.77
	214	1543.21	1439.75
	215	2239.23	1272.34
	216	1504.21	1329.77
	217	1946.77	1213.79
	218	1513.08	1478.31
	219	3168.45	1612.3
	220	1904.74	1521.42
	221	2524.74	1538.67
	222	1736.18	1470.23
	223	1358.99	1517.67
	224	1700.57	1363.71
	225	1215.34	1663.69
	226	1550.5	1185.07
	227	1806.73	1208.38
	228	1466.06	1317.9
	229	1886.86	2124.32
	230	1646.28	1623.12
	231	2166.03	2074.3
	232	1432.22	1683.95
	233	1967.29	1767.42
	234	1743.21	1255.23
	235	1633.36	1474.39
	236	1992.1	1879.55
	237	1910.95	1425.21
	238	2301.5	1950.75
	239	1133.03	1825.38
	240	2214.26	1324.16
	241	2280.76	1903.73
	242	1929.25	1836.03
	243	1888.18	2247.04
	244	2152.72	1155.81
	245	2025.37	1494.05
	246	1178.06	1957.33
	247	1568.26	1763.19
	248	1750.41	1570.8
	249	2562.51	1656.92
	250	2771.39	1254.77
	251	1353.14	1521.87
	252	2124.41	1844.57
	253	1774.84	1322.72
	254	1465.39	1472.42
	255	1847.24	1362.33
	256	1626.51	1302.09
	257	2284.15	2021.16
	258	1445.79	1573.36
	259	1910.31	977.997
	260	1477.37	1181.37
	261	1593.87	1677.12
	262	1277.11	1667.96
	263	1564.43	1276
	264	1304.54	1454.44
	265	1858.66	1096.84
	266	1767.32	1315.18
	267	1522.47	1657.49
	268	1481.13	1634.79
	269	2081.07	1470.65
	270	2500.9	1219.73
	271	2711.16	1754.17
	272	2522.64	1489.29
	273	1559.21	1406.21
	274	1401.06	1474.1
	275	2663.4	1182.56
	276	2370.44	1459.18
	277	1413.4	1541.1
	278	1456.69	1339.5
	279	2064.28	1342.51
	280	1220.51	1279.34
	281	1382.43	1426.19
	282	2848.14	1426.71
	283	2276.5	2075.56
	284	1350.18	1316.2
	285	1553.96	1198.79
	286	1124.41	1422.31
	287	2812.17	1485.74
	288	2249.47	1528.63
	289	1845.86	1353.83
	290	1916.2	1324.6
	291	2872.26	1409.52
	292	2021.45	1338.56
	293	2236.15	1755.28
	294	2241.98	1211.44
	295	1340.01	1346.93
	296	1488.41	1116.47
	297	1398.45	1154.88
	298	2743.37	1015.11
	299	1745.43	1244.72
	300	2348.95	1433.53
	301	1662.6	1465.47
	302	1369.84	1264.09
	303	1224.76	1265.09
	304	1589.27	1120.19
	305	1834.17	1300.86
	306	1440.77	1428.07
	307	2794.97	2035
	308	1574.35	1260.49
	309	1921.41	1841.34
	310	1523.18	1387.82
	311	2832.58	1349.69
	312	2268.99	1453.38
	313	1161.72	1996.59
	314	2107.22	1264.21
	315	2136.51	1601.9
	316	3440.75	1809.56
	317	1413.4	1442.61
	318	2203.63	1297.47
	319	1699.68	1565.99
	320	1258	1363.73
	321	2741.53	1525.22
	322	2299.18	1335.9
	323	1731.36	1370.97
	324	3126.29	1382.11
	325	1727.88	1513.17
	326	1284.45	1978.75
	327	2583.14	1152.38
	328	1293.78	1229.47
	329	1524.3	1405.54
	330	2127.78	1345.1
	331	1589.21	1323.04
	332	1625.77	1266.56
	333	1751.46	1500.9
	334	1707.58	1241.8
	335	1615.93	1282.9
	336	1253.05	1486.05
	337	1993.94	1200.35
	338	1282.6	1468.48
	339	2371.63	1337.52
	340	2015.23	1214.91
	341	1152.15	1640.02
	342	1578.15	1306.44
	343	1662.36	1350.92
	344	2101.54	1548.28
	345	1992.22	1366.55
	346	1289.46	1603.67
	347	1764.73	1300.55
	348	1350.87	1369.56
	349	1780.44	1212.46
	350	2072.41	1182.22
	351	1573.38	2039.91
	352	1465.8	1461.13
	353	1121.39	986.436
	354	1290.9	1270.04
	355	1370.66	1385.53
	356	1838.42	1656.03
	357	1624.59	1923.46
	358	1687.88	1032.22
	359	1492.85	1154.19
	360	1813.19	1499.12
	361	1430.96	1711.07
	362	1217.76	1301.87
	363	1577.58	1337.75
	364	1230.59	1089.94
	365	1645.29	1432.8
	366	1453.2	1390.07
	367	1391.93	1453.97
	368	1687.82	1580.18
	369	1282.8	1475.33
	370	1322.11	1257.7
	371	1312.76	2087.49
	372	1591	1707.01
	373	1464.76	1328.33
	374	1357.98	1192
	375	1272.01	1334.77
	376	1362.25	1128.44
	377	1761.17	1024.64
	378	1300.96	1145.97
	379	1372.94	1518.32
	380	1700.93	1215.45
	381	1779.38	1613.7
	382	1589.24	1392.63
	383	1224.16	1263.77
	384	1210.18	1397.07
	385	1590.17	1181.88
	386	1967.89	1038.62
	387	1039.18	1471.63
	388	1392.45	1010.81
	389	1580.97	1411.94
	390	1696.24	1387.93
	391	1469.81	1182.34
	392	1717.26	1228.06
	393	1234.68	1584.13
	394	1540.3	1392.82
	395	1350.07	1516.63
	396	1334.67	1833.19
	397	1341.12	2396.03
	398	2133.42	1623.64
	399	1708.85	1292.79
	400	1281.36	1819.7
	401	1425.46	1620.82
	402	1212.93	1588.26
	403	1605.49	1379.75
	404	1214.65	1771.85
	405	1451.69	2431.22
	406	1913.82	1520.43
	407	1227.48	2786.09
	408	1746.1	2475.5
	409	1252.91	1933.85
	410	1140.45	1060.7
	411	1278.77	1578.19
	412	1766.05	1529.46
	413	1398.05	1376.77
	414	1806.38	1980.79
	415	1247.08	2952.72
	416	1359.12	1847.07
	417	1618.22	1670.8
	418	1254.1	1581.47
	419	1507.93	1617.99
	420	1465.01	1449.72
	421	1850.71	1768.67
	422	1496.26	1632.45
	423	1254.88	1812.48
	424	1625.38	2211.53
	425	1431.08	1837.57
	426	1305.02	1942.14
	427	1626.03	1176.28
	428	2039.69	1611.41
	429	1175.37	1626.99
	430	1512.55	1314.35
	431	1323.62	1251.52
	432	1452.01	1329.71
	433	1491.48	1669.59
	434	1407.67	1347.83
	435	1405.35	1249.04
	436	1605.71	1405.96
	437	1146.6	1369.82
	438	1253.39	1451.92
	439	1244.23	1847.31
	440	1254.41	1277.05
	441	1319.23	1453.22
	442	1250.21	1060.58
	443	1343.78	1179.24
	444	1174.82	1275.07
	445	1385.62	1369.48
	446	925.419	1180.21
	447	1429.23	1623.43
	448	1384.2	1432.79
	449	1312.25	1559.66
	450	1451.1	1238.72
	451	1253.07	1308.84
	452	1127.17	1299.28
	453	1377.89	1410.03
	454	1085.62	1630.57
	455	1035.23	1504.49
	456	1802.19	1679.5
	457	1093.4	1207.58
	458	1498.76	1483.98
	459	1315.51	1299.13
	460	1504.28	1419.6
	461	1135.93	1346.64
	462	1312.1	1850.41
	463	1448.77	2029.02
	464	1194.32	1260.74
	465	1340.28	1608.18
	466	1069.05	1905.15
	467	1021.09	1561.19
	468	1094.03	1731.68
	469	1221.83	1754.04
	470	1218.99	1439.51
	471	1958.05	1238.6
	472	1107.59	1775.32
	473	2112.95	1464.93
	474	1130.45	1605.54
	475	1525.15	1257.04
	476	1152.39	1324.5
	477	1159.89	1207.34
	478	1180.04	2186.59
	479	1102.29	1258.57
	480	1191.44	1273
	481	1424.24	1575.03
	482	1159.03	1247.19
	483	1557.53	1948.7
	484	1277.78	1486.62
	485	1067.36	1873.31
	486	1303.76	1114.66
	487	1916.65	1472.15
	488	1645.26	1926.45
	489	1370.25	1348.02
	490	1203.52	1291.49
	491	1243.49	1261.3
	492	1234.6	1551.89
	493	1316.97	1159.54
	494	1440.3	1398.77
	495	1980.54	1377.94
	496	1175.71	1230.19
	497	1330.77	1341.72
	498	1484.11	1472.39
	499	2007.98	1360.79
	500	1415.22	1227.54
	501	1562.03	1286.73
	502	1707.99	1450.81
	503	1450	1537.58
	504	1656.96	1588.26
	505	1272.1	1465.43
	506	1638.6	1396.93
	507	1333.19	1533.65
	508	1832.82	1555.04
	509	1817.36	1655.5
	510	1399.65	970.682
	511	1400.3	1639.21
	512	2081.46	1091.19
	513	1800.1	1561.9
	514	1272.47	1831.48
	515	1659.23	1427.67
	516	1520.92	1997.24
	517	1933.81	1159.79
	518	2086.07	1481.31
	519	1642.22	1226.11
	520	1649.37	1539.19
	521	1187.79	1890.25
	522	1904.21	1250.08
	523	1416.96	1436.09
	524	1733.29	1726.2
	525	1312.57	1170.25
	526	1601.38	1755.79
	527	2607.14	1805.39
	528	1637.65	1439.62
	529	1690.8	1371.15
	530	1439.7	1878.8
	531	1692.09	1519.87
	532	1696.3	1429.74
	533	1456.22	1012.6
	534	1417.81	1415.75
	535	1628.12	1559.12
	536	1759.94	1799.79
	537	1658.48	1810.44
	538	1130.74	1677.78
	539	1846.56	1794.3
	540	1377.08	1971.38
	541	1413.23	1805.15
	542	1632.38	1339.04
	543	1752.14	1763.3
	544	1616.98	1407.41
	545	1335.83	1620.64
	546	1544.2	1653.47
	547	1430.33	1913.88
	548	1834.6	1388.41
	549	1515.48	1589.28
	550	1827.89	1596.38
	551	1922.76	1665.78
	552	1473.12	1520.15
	553	1728.91	1448.93
	554	2016.59	1262.1
	555	1488.15	1511.92
	556	1504.35	1597.72
	557	1397.94	1818.17
	558	1599.02	1796.89
	559	1531.21	1774.87
	560	1075.25	1484.18
	561	1579.25	2125.3
	562	1999.29	2205.6
	563	1787.74	2098.24
	564	1673.06	1586.8
	565	1416.7	1529.72
	566	1595.29	1235.82
	567	1474.15	1377.75
	568	1554.64	2147.77
	569	1440.23	1246.8
	570	1343.88	865.482
	571	1502.38	1617.96
	572	1150.6	2147.6
	573	1629.65	1123.51
	574	1344.89	1670.77
	575	1504.51	1461.04
	576	1541.53	1436.29
	577	1366.72	969.78
	578	1629.46	1406.29
	579	1278.53	1474
	580	2110.29	1286.75
	581	1713.78	1682.19
	582	1820.04	1238.04
	583	1442.12	1493.92
	584	1353.01	1661.45
	585	1566.7	1612.95
	586	1536.01	1368.52
	587	1888.72	1465.24
	588	1594.02	1166
	589	1533.76	1569.95
	590	1440.84	1182.43
	591	1856.48	1367.1
	592	1707.5	1227.85
	593	1621.07	1288.04
	594	1783.05	1621.01
	595	1379.95	1501.32
	596	1524.08	1316.13
	597	1563.19	1138.96
	598	1645.46	1387.2
	599	1205.66	1334.95
	600	1744.93	1348.08
	601	1417.11	1368.34
	602	1625.12	1496.05
	603	1425.14	1419.93
	604	1282.04	1310.26
	605	1332.16	1258.91
	606	1506.06	1229.43
	607	1273.96	1389.66
	608	1442.2	1378.35
	609	1314.91	1504
	610	1601.46	1237.68
	611	1401.26	1103.71
	612	1590.22	1567.71
	613	2317.81	1246.33
	614	1296.95	1146.08
	615	1554.55	1641.44
	616	1219.11	1037.78
	617	1388.43	1448.96
	618	1618.24	1744.34
	619	1304.96	1635.51
	620	1654.27	1516.56
	621	1383.18	1690.96
	622	1309.96	1307.81
	623	1316.01	1261.8
	624	1773.48	1322.36
	625	1482.78	1367.21
	626	1236.9	1373.28
	627	1142.9	1205.21
	628	1283.14	1089.96
	629	1263.72	1566.64
	630	1719.69	1136.91
	631	1287.19	1573.76
	632	1214.94	1426.48
	633	1601.99	1028.83
	634	1506.74	1168.39
	635	1346.7	1374.9
	636	1529.81	1010.39
	637	1486.9	1147.12
	638	1323.31	1283.09
	639	1087.88	1569.92
	640	2055.99	1253.07
	641	1503.96	1148.57
	642	1149.27	898.852
	643	1521.54	2248.03
	644	1029.85	1433.23
	645	1232.77	1298.88
	646	1506.08	1099.97
	647	1258.09	1626.68
	648	1175.85	1511.2
	649	1508.84	1204.41
	650	1279.76	1262.42
	651	1025.47	1188.89
	652	1598.77	1645.12
	653	1194	1409.86
	654	1396.54	1431.87
	655	1229.16	1246.71
	656	1165.24	1956.2
	657	1389.14	1892.01
	658	1163.1	1382.49
	659	1485.29	1228.33
	660	1306.99	1519.38
	661	1733.4	1836.84
	662	1392.32	1451.61
	663	1259.81	1285.92
	664	1092.93	1254.38
	665	1046.48	1712.53
	666	2077.26	1168.6
	667	1091.56	1254.28
	668	1518.51	1209.46
	669	1454.19	1463.62
	670	1524.26	1535.17
	671	1343.49	1640.06
	672	1210.27	1248.97
	673	1153.79	1215.63
	674	1410.66	1219.14
	675	1487.97	1280.05
	676	1129.94	1139.88
	677	1894.09	1287.36
	678	2047.98	1340.73
	679	1375.55	1577.39
	680	1094.14	1331.12
	681	1476.84	1403.32
	682	1145.9	1271.72
	683	1187.26	1300.9
	684	1537.58	1234.03
	685	1551.65	1272.28
	686	1396.36	1299.79
	687	1422.58	1335.19
	688	903.938	1429.77
	689	1522.81	1332.47
	690	1095.65	1314.04
	691	1857	1706.13
	692	1545.89	1487.15
	693	1183.89	2745.24
	694	1365.17	2612.12
	695	2180.17	1265.48
	696	1193.4	1980.15
	697	1403.06	2018.39
	698	1385.79	1403.21
	699	1783.81	2038.52
	700	1469.05	2417.96
	701	1314.81	1654.32
	702	1353.15	1409.17
	703	1290.03	2188.82
	704	1398.73	1527.36
	705	1358.1	1305.3
	706	1112.84	1363.94
	707	1317.59	1653.1
	708	1349.86	1172.26
	709	1719.51	1194.24
	710	1291.23	1190.94
	711	1891.78	1297.4
	712	1404.54	1160.23
	713	1494.68	1704.16
	714	1403.67	1840.37
	715	1339.14	1453.56
	716	1231.95	1342.42
	717	1368.95	1206.8
	718	1555.74	2393.84
	719	1550.78	1463.73
	720	1415.6	1470.34
	721	1349.74	1365.4
	722	1433.94	1589.34
	723	1480.14	1588.37
	724	1468.8	1232.34
	725	1034.77	1399.05
	726	1738.79	1344.77
	727	1049.55	1872.73
	728	2008.64	1659.7
	729	1552.01	1162.34
	730	1452.54	1351.23
	731	1645.63	1381.38
	732	1595.17	1394.99
	733	1909.45	1455.13
	734	1965.7	1559.69
	735	2068.4	1147.44
	736	2216.91	1267.68
	737	1794.01	1308.62
	738	1331.73	1271.52
	739	1420.62	974.102
	740	1362.44	1038.81
	741	1939.78	1559.3
	742	1717.11	1406.17
	743	1446.45	1217.03
	744	1488.38	1218.17
	745	2174.32	1864.17
	746	1698.94	1314.44
	747	1100.67	1481.98
	748	1559.3	1474.4
	749	1757.58	1379.35
	750	1219.84	1820.03
	751	2024.62	1160.39
	752	2745.13	1741.47
	753	1440.99	1065.05
	754	1208.78	1581.04
	755	1813.01	1029.8
	756	1566.27	1731.73
	757	1695.17	1108.17
	758	1173.72	1227.98
	759	1350.41	2315.95
	760	1317.7	1229.06
	761	1661.38	1606.7
	762	1385.36	1366.05
	763	1642.06	1217.71
	764	1146.86	1402.65
	765	1220.14	1209.5
	766	1291.82	1782.48
	767	1258.77	1306.92
	768	2433.29	1023.59
	769	1284.03	1294.31
	770	1278.37	1549.11
	771	2110.59	983.709
	772	1523.92	1085.24
	773	1785.08	1127.55
	774	1561.34	928.728
	775	1280.1	1670.56
	776	1250.84	1352.82
	777	1544.65	1698.37
	778	1190.23	1294.56
	779	1335.53	1018.62
	780	2426.69	1557.61
	781	1565.74	1216.85
	782	2560.62	1294.34
	783	1320.17	1280.9
	784	1338.12	1455.85
	785	1403.14	1421.53
	786	1829.12	1186.34
	787	1704.07	1727.01
	788	1250.53	1417.42
	789	1787.29	1297.84
	790	1461.09	1210.61
	791	1377.47	1760.85
	792	1182.64	1128.13
	793	1460.67	1506.66
	794	1752.05	1145.33
	795	1174.06	1565.39
	796	1888.33	1022.01
	797	1218.26	1098.07
	798	1362.46	1398.22
	799	1841.6	1204.73
	800	1439.12	1219.1
	801	1279.59	1275.41
	802	1686.03	1234.9
	803	1114.24	1929.24
	804	1380.42	1416.36
	805	1560.21	1190.69
	806	1671	1419.7
	807	1516.81	1937.08
	808	1157.3	1044.44
	809	1249.97	1634.23
	810	1501.83	1291.05
	811	1588.58	1463.3
	812	1692.78	1448.65
	813	1456.26	1396.13
	814	1098.04	1227.93
	815	1329.07	2184.95
	816	1552.21	1574.42
	817	1265.19	1854.9
	818	1545.41	1229.33
	819	1449.6	1379.6
	820	1153.16	1458.49
	821	1606	1685.27
	822	1144.56	1413.58
	823	1515.22	1234.54
	824	2484.26	1752.22
	825	1609.25	1357.96
	826	1352.74	1287.18
	827	1201.42	1351.72
	828	1599.65	1260
	829	1155.52	1464.66
	830	1556.06	1285.71
	831	1319	1428.87
	832	1250.78	1290.66
	833	1191.65	1517.03
	834	1348.58	1214.91
	835	1502.89	1275.99
	836	1354.9	1381.35
	837	1291.04	1565.18
	838	1416.47	1205.43
	839	1318.21	1123.8
	840	1459.36	1461.96
	841	1796.91	1068.93
	842	1368.36	2107.07
	843	1267.81	1220.28
	844	1448.05	1336.61
	845	1402.53	1755.33
	846	1296.26	1148.57
	847	2279.7	1308.74
	848	1304.33	1719.21
	849	1367.05	1560.89
	850	1545.88	1714.98
	851	1273.87	1128.24
	852	1425.91	1210.57
	853	1255.22	3123.28
	854	1120.81	1280.98
	855	1429.04	1742.07
	856	1196.92	1986.51
	857	1153.61	1732.27
	858	1382.75	1424.59
	859	1306.67	1990.51
	860	1314.19	1369.31
	861	1334.74	1968.79
	862	1473.99	1252.43
	863	2256.84	2124.16
	864	1214.69	1647.2
	865	1741.22	1567.89
	866	1630.37	2026.54
	867	1472.4	1173.89
	868	2191.05	1557.49
	869	1251.03	1913.81
	870	1279.19	1913.84
	871	1101.88	1302.78
	872	1598.02	1618.66
	873	1374.82	1869.97
	874	1351.19	1242.97
	875	1175.55	1484.98
	876	1413.76	1526.67
	877	1476.66	2120.93
	878	1716.87	1939.73
	879	1892.46	1281.48
	880	1400.4	1771.11
	881	1356.16	1227.83
	882	1659.13	1192.01
	883	2348.16	2204.13
	884	1629.24	1962.64
	885	1369.08	1350.42
	886	1451.05	2307.16
	887	1343.52	1497.62
	888	1753.87	1066.21
	889	1214.31	1459.2
	890	1150.28	1738.82
	891	2042.73	1450.61
	892	1649.48	1386.93
	893	1698.02	1077.78
	894	1248.35	1649.97
	895	1678.26	1612.43
	896	1878.6	1711.98
	897	1501.91	1558.73
	898	1293.15	2304.47
	899	1229.17	1170.71
	900	1966.35	962.924
	901	1309.82	1966.35
	902	1282.86	1118.98
	903	1632.07	904.861
	904	1234.09	1692.23
	905	1354.79	2389.97
	906	1757.46	1831.65
	907	1233.85	1977.27
	908	1582.68	2039.81
	909	1127.67	1231.2
	910	1204.66	1405.59
	911	1666.03	1392.07
	912	1591.67	1378.09
	913	1995.06	1188.25
	914	1369.03	2177.34
	915	1550.01	1115.61
	916	1804.2	1119.56
	917	1551.81	1370.91
	918	1434.21	1303.17
	919	1287	1598.29
	920	1500.73	1104.85
	921	1309.88	1351.94
	922	1430.12	1406.96
	923	1623.96	1507.47
	924	1866.68	1140.1
	925	1131.08	1052.82
	926	2031.83	1168.39
	927	1700.04	1547.03
	928	1632.36	1053.9
	929	2026.4	1566.32
	930	1985.65	1677.96
	931	1435.23	1513.31
	932	2077.61	1173.88
	933	1379.36	1293.2
	934	1860.63	1492.21
	935	3068.71	1248.31
	936	1767.56	1196.22
	937	1780.21	1371.08
	938	1299.61	1414.6
	939	1617.76	1823.93
	940	1617.55	1756.95
	941	2114.14	1508.65
	942	2045.33	1813.24
	943	1708.39	1163.12
	944	1754.26	1436.49
	945	1305.71	2718.97
	946	2223.75	1350.61
	947	1055.99	1086.28
	948	1664.11	1342.56
	949	1327.12	1342.51
	950	2336.14	1520.83
	951	1907.4	2005.16
	952	1129.93	1627.84
	953	1442.74	1138.01
	954	1383.15	1007.19
	955	1204.85	1577.1
	956	1438.27	1258.51
	957	2277.11	1414.35
	958	1041.74	1245.56
	959	2192.56	1718.13
	960	1559.37	1884.48
	961	2011.83	1240.88
	962	2192.31	1431.28
	963	1187.57	1365.23
	964	1415.74	1583.67
	965	1823.44	1400.44
	966	1862.09	899.042
	967	1546.37	1237.55
	968	1231.53	1384.76
	969	1784.65	2223.51
	970	1247.5	2000.79
	971	1166.42	1420.11
	972	1373.87	1599.36
	973	2709.09	1197.46
	974	1205.5	1477.94
	975	1558.28	1309.76
	976	1821.29	1584.93
	977	1998.64	1490.09
	978	1271.84	1662.37
	979	1176.49	2215.3
	980	1981.04	2694.58
	981	2405.58	1630.06
	982	1567.34	1724.41
	983	1342.12	1317.47
	984	1156.45	1246.3
	985	1976.32	1490.45
	986	1315.2	1422.61
	987	1253.73	1718.81
	988	1423.06	1382.63
	989	2030.64	1311.04
	990	1407.53	1658.48
	991	2800.48	1430
	992	1234.08	1564.07
	993	1331.74	1582.15
	994	1450.52	1134.27
	995	1254.61	1864.18
	996	2075.79	1673
	997	1362.81	1455.64
	998	1337.35	1789.38
	999	2545.51	1592.61
	1000	2100.99	1328.76
	1001	1268.23	2011.14
	1002	1768.83	1356.73
	1003	1944.4	1570.4
	1004	1294.72	1702.12
	1005	1381.03	1814.62
	1006	1917.13	1477.68
	1007	2407.9	1328.97
	1008	1425.02	1394.6
	1009	2232.66	1457.85
	1010	2297.84	2131.82
	1011	1758.85	1407.56
	1012	1267.48	1625.87
	1013	1314.61	1147.2
	1014	2021.69	2038.95
	1015	1804.73	1649.34
	1016	1477.03	1801
	1017	1688.96	1295.68
	1018	1298.04	1184.37
	1019	1588.51	1498.98
	1020	1081.19	1546.65
	1021	1152.81	1402.71
	1022	1364.09	1238.29
	1023	1911.21	1255.02
	1024	1416.59	1659.32
	1025	1867.93	1696.15
	1026	1854.94	2296.14
	1027	1593.03	1153.17
	1028	3329.55	1169.82
	1029	1341.55	1374.77
	1030	1808.92	1686.84
	1031	1420.18	1433.18
	1032	1947.41	1434.12
	1033	1754.98	1560.96
	1034	1897.91	1538.03
	1035	1714.8	1601.97
	1036	1462.63	1236.51
	1037	2073.41	1378.27
	1038	1545.07	1249.83
	1039	1760.24	1495.05
	1040	1669.68	1648.78
	1041	2083.68	1723.9
	1042	1928.07	1462.75
	1043	1467.42	1888.03
	1044	1887.15	1889.15
	1045	1832.82	1351.97
	1046	1507.55	2174.57
	1047	1416.08	2151.17
	1048	1706.5	1664.29
	1049	1362.39	1429.11
	1050	1752.43	1230.2
	1051	1276.1	1647.2
	1052	1445.81	1214.4
	1053	1840.81	1409.93
	1054	1272.15	1249.78
	1055	1792.22	1330.04
	1056	1524.36	1713.29
	1057	1399.68	1276.93
	1058	1766.77	1114.36
	1059	1448.1	2178.76
	1060	1834.16	1350.13
	1061	1200.64	1369.93
	1062	2222.14	1102.63
	1063	1406.96	1077.03
	1064	1500.51	1088.8
	1065	1761.13	1821.14
	1066	1725.4	1611.89
	1067	1439.47	1184.43
	1068	1563.04	1089.31
	1069	2103.48	1130.63
	1070	1397.26	1470.7
	1071	1724.79	1408.71
	1072	1472.03	1506.46
	1073	1684.95	1559.47
	1074	1375	1166.27
	1075	1695.45	1237.68
	1076	2811.24	1410.18
	1077	2736.48	1798.61
	1078	1633.72	1557.92
	1079	1467.98	1079.4
	1080	2085.24	1482.9
	1081	1639.46	1676.07
	1082	1505.99	1119.61
	1083	1404.53	1296.96
	1084	1489.82	1262.66
	1085	2610.51	1279.42
	1086	3059.77	1851.31
	1087	1758.84	1698.19
	1088	1710.65	1098.11
	1089	1449.63	1471.09
	1090	2007.07	1537.48
	1091	1785.52	1235.34
	1092	2069.13	2452.6
	1093	1408.15	1616.5
	1094	1374.93	1042.01
	1095	1772.57	1988.98
	1096	1709.39	1133.77
	1097	1328.58	1220.32
	1098	2825.94	1795.16
	1099	1399.37	1234.27
	1100	1767.39	1416.96
	1101	1781.07	1097.64
	1102	1459.15	1700.2
	1103	1281.82	1795.17
	1104	1427.74	1732.23
	1105	1547.82	1064.75
	1106	1548.86	1715.68
	1107	1598.65	1135.38
	1108	1361.11	1229.51
	1109	1696.93	1123.93
	1110	1406.29	1746.05
	1111	1660.04	2702.28
	1112	1334.07	1570.04
	1113	1438.02	1781.82
	1114	1349.73	1284.17
	1115	1445.49	1397.3
	1116	1899.92	2397.37
	1117	1299.09	971.394
	1118	1331.14	1281.66
	1119	1577.09	1829.49
	1120	1181.16	851.907
	1121	2009.45	1214.28
	1122	1738.85	1201.01
	1123	1109.49	1213.81
	1124	1328.26	1310.24
	1125	1642.75	1160.55
	1126	1118.17	1061.24
	1127	1666.88	1354.88
	1128	1550.55	1242.36
	1129	1472.75	1855.48
	1130	1652.36	1350.16
	1131	1723.98	1181.24
	1132	1615.11	1052.06
	1133	1778.86	1241.35
	1134	1555.73	1204.25
	1135	1510.04	1336.17
	1136	1534.1	2227.08
	1137	1915.84	1121.45
	1138	1577.37	1307.48
	1139	2156.86	1511.74
	1140	1395.85	1458.41
	1141	1789.1	1583.62
	1142	1394.58	1319.31
	1143	1444.27	1426.45
	1144	1586.74	1240.68
	1145	1288.37	1345
	1146	1075.84	1076.24
	1147	2171.45	1454.22
	1148	2130.48	1438.38
	1149	1610.05	1091.18
	1150	1414.53	1533.82
	1151	1824.89	1172.31
	1152	1463.41	1328.33
	1153	1445.72	1382.46
	1154	1569.67	1327.2
	1155	1617.44	1605.98
	1156	1467.49	1478.96
	1157	1290.3	1483.19
	1158	2131.1	1675.11
	1159	1934.15	1798.61
	1160	1088.66	1229.69
	1161	1314.9	1463.33
	1162	1242.65	1673.24
	1163	1107.1	1300.94
	1164	1213.9	1930.16
	1165	2129.06	2233.93
	1166	1421.19	1886.21
	1167	2029.29	1946.33
	1168	1151.46	2480.59
	1169	1598.46	1747.43
	1170	2421.2	2291.59
	1171	2265.91	1986.11
	1172	1690.97	1774.88
	1173	1350.96	1825.07
	1174	1954.79	1559.36
	1175	1232.35	2267.92
	1176	1537.77	2492.48
	1177	1035.82	1783.61
	1178	1672.24	1197.6
	1179	1965.04	1682.92
	1180	1429.7	1675.71
	1181	1100.92	2223.45
	1182	1251.08	3285.93
	1183	1278.5	1225.36
	1184	1206.59	2102.67
	1185	1103.22	2655.96
	1186	1217.88	1134.93
	1187	1252.8	1832.36
	1188	1060.9	2375.99
	1189	1488.27	1559.01
	1190	1091.06	2294.25
	1191	1233.51	1612
	1192	1138.89	1517.5
	1193	1171.3	1326.07
	1194	1033.47	2190.85
	1195	1141.26	1789.27
	1196	1223.85	1754.79
	1197	1312.1	1530.87
	1198	1505.24	1928.46
	1199	1155.46	1601.06
	1200	1089.53	2428.29
	1201	1438.68	1988.84
	1202	1072.73	1563.37
	1203	1068.98	1372.7
	1204	1314.39	1561.24
	1205	1263.26	1154.31
	1206	1232.76	1224.95
	1207	1206.08	1812.75
	1208	1308.72	1193.01
	1209	1026.48	1568.58
	1210	1446.75	1379.16
	1211	1080.13	2507.65
	1212	1354.74	1492.54
	1213	1056.37	1391.13
	1214	1427.18	1269.61
	1215	1005.81	2474.97
	1216	1188.89	1617.51
	1217	1094.7	1223.92
	1218	1167.38	1440.1
	1219	1064.66	1618.31
	1220	1369.95	2432.96
	1221	1172.94	2058.73
	1222	1250.53	1103.74
	1223	1218.27	1690.1
	1224	1334.67	1429.5
	1225	1405.16	1225.62
	1226	1304.08	1734.82
	1227	1294.54	1671.33
	1228	1232.99	1756
	1229	1270.42	1860.77
	1230	1809.12	1350.86
	1231	1135.14	1306.66
	1232	1147.17	1283.37
	1233	1178.91	1814.37
	1234	1121.3	1389.57
	1235	1326.46	1387.41
	1236	1157.61	1294.21
	1237	1149.9	2129.2
	1238	1422.99	1436.9
	1239	1164.93	1404.11
	1240	1362.25	2021.3
	1241	1025.22	1526.35
	1242	1350.39	1134.31
	1243	1165.3	1649.89
	1244	1154.55	1547.66
	1245	1372.49	1271.68
	1246	1196.76	1345.24
	1247	1087.5	1285.29
	1248	1239.36	1313.69
	1249	1175.49	1868.86
	1250	1145.88	1319.43
	1251	1068.16	1572.78
	1252	1055.28	1831.43
	1253	1122.41	1419.09
	1254	1295.88	2410.23
	1255	1141.67	1668.59
	1256	1227.35	1401.14
	1257	1428.51	1377.5
	1258	1016.82	964.067
	1259	1259.54	2172.14
	1260	1062.31	1760.82
	1261	1089.22	1618.78
	1262	1447.6	1490.81
	1263	1373.23	2170.68
	1264	1497.64	1927.47
	1265	1465.5	1560.53
	1266	1706.52	1168.27
	1267	1605.8	1068.1
	1268	1053.66	1453.24
	1269	1526.23	1067.15
	1270	1452.46	1370.49
	1271	1663.77	1525.93
	1272	1605.55	1324.3
	1273	1288.63	1902.3
	1274	1586.81	1366.22
	1275	1136.69	1305.5
	1276	1301.53	1307.82
	1277	1358.12	1362.64
	1278	1307.83	1469.35
	1279	1544.82	1285.84
	1280	1776.22	1203.9
	1281	985.857	1791.9
	1282	1324.5	1893.03
	1283	1010.45	1163.86
	1284	1385.47	1463.35
	1285	1136.47	2098.45
	1286	1278.11	1264.64
	1287	1148.56	1943.06
	1288	1625.92	1894.71
	1289	1122.55	1381.78
	1290	1145.83	1457.82
	1291	1193.51	983.939
	1292	1910.68	1526.96
	1293	1301.71	2212.5
	1294	1206.97	1106.43
	1295	1373.39	1397.12
	1296	1271.87	1955.85
	1297	1018.21	1247.87
	1298	1267.18	1321.45
	1299	1185.95	1404.35
	1300	1534.18	1624.13
	1301	1361.49	1470.37
	1302	1340.82	1057.38
	1303	1030.21	1415.12
	1304	1669.84	1363.26
	1305	1560.13	1519.62
	1306	2881.46	1307.01
	1307	1450.87	1139.3
	1308	1196.16	1196.74
	1309	1180.66	1491.37
	1310	1297.37	1512.32
	1311	1188.17	1437.9
	1312	1351.53	1585.54
	1313	1219.57	1601.36
	1314	1198.6	1716.58
	1315	1957.32	1514.94
	1316	1410.39	1967.41
	1317	2631.59	1751.51
	1318	1282.85	1487.77
	1319	1306.75	1110.86
	1320	1216.98	1245.97
	1321	1495.97	1938.88
	1322	1568.54	1617.68
	1323	2311.29	1401.3
	1324	1467.65	1394.72
	1325	1216.03	1336.15
	1326	1238.82	1717.71
	1327	2933.15	1598.22
	1328	2292.18	2169.6
	1329	1493.81	1291.23
	1330	1292.51	1295.54
	1331	1837.68	1840.46
	1332	1910.34	1514.81
	1333	1489.62	1549.63
	1334	2900.71	1435.45
	1335	1848.53	1664.14
	1336	2039.11	1623.85
	1337	1944.34	1589.02
	1338	1583.01	2029.19
	1339	1742.49	1733.92
	1340	1527.37	1518.17
	1341	1565	1521.18
	1342	1752.54	1947.47
	1343	1617.74	1311.12
	1344	1677.34	1756.83
	1345	1473.22	1449.01
	1346	1738.11	1259.04
	1347	1807.67	1355.78
	1348	1835.28	2021.71
	1349	1644.93	1656.9
	1350	1130.6	2789.38
	1351	2881.55	1921.02
	1352	2370.53	2089.19
	1353	1693.23	2433.39
	1354	1398.23	1311.78
	1355	2319.44	2672.36
	1356	1169.43	1477.72
	1357	1518.91	1234.98
	1358	2490.7	1310.34
	1359	1445.73	1905.21
	1360	1215.8	1874.83
	1361	1454.95	1482.26
	1362	1033.9	2378.82
	1363	1034.65	1570.53
	1364	1063.86	2585.05
	1365	1092.59	1386.97
	1366	1838.18	1846.88
	1367	2915.77	1450.64
	1368	3218.35	1317.36
	1369	1734.69	1768.51
	1370	1829.37	1987.46
	1371	1370.84	1029.34
	1372	1371.59	1937.05
	1373	1488.61	1563.77
	1374	1621.64	1117.33
	1375	1815.17	1524.95
	1376	1109.16	1303.77
	1377	1532.5	1692.87
	1378	1821.46	987.506
	1379	2625.58	1928.67
	1380	2561.98	2003.51
	1381	1908.7	1447.77
	1382	1888.32	1322.45
	1383	1439.26	1837.28
	1384	1550.88	1470.32
	1385	1682.93	1296.87
	1386	2089.4	1303.97
	1387	1735.62	1284.92
	1388	2384.31	1758.58
	1389	1424.45	1291.88
	1390	1595.48	1151.16
	1391	2446.11	3026.77
	1392	1275.5	1684.21
	1393	1610.52	1502.27
	1394	1199.35	1237.99
	1395	1546.55	2084.73
	1396	2004.58	1952.7
	1397	1565.3	1374.9
	1398	1592.33	1767.98
	1399	1468.16	1401.6
	1400	2193.44	1360.19
	1401	2956.71	1505
	1402	1309.58	1597.91
	1403	1730.09	1365.19
	1404	1143.87	1730.4
	1405	1378.41	2760.92
	1406	1455.6	1517.74
	1407	2434.03	1561.76
	1408	1246.7	1605.85
	1409	1384.83	1424.48
	1410	1312.18	1362.95
	1411	1801.54	1323.64
	1412	2242.99	1277.71
	1413	1293.06	1388
	1414	3127.9	1854.88
	1415	1882.08	2320.63
	1416	1204.07	1636.15
	1417	1201.8	1868.12
	1418	1200.64	1904.1
	1419	1636.33	1505.32
	1420	1653.31	1648.11
	1421	1474.15	1388.15
	1422	1367.87	1563.92
	1423	1654.14	2249.55
	1424	1059.93	1447.3
	1425	1750.9	1427.81
	1426	1694.08	2476.13
	1427	1627.61	1970.29
	1428	1121.79	1163.46
	1429	1645.38	1388
	1430	1646.86	1324.82
	1431	1121.82	2194.3
	1432	1082.43	1641.05
	1433	1178.56	1899.81
	1434	1337.83	2057.31
	1435	1167.61	2101.99
	1436	957.214	3324.81
	1437	1326.57	1405.9
	1438	2113.25	2303.53
	1439	1055.75	1776.37
	1440	1536.52	1394.91
	1441	925.62	2679.07
	1442	1275.34	2260.15
	1443	1162.24	1084.86
	1444	1202.02	1047.54
	1445	1178.82	1472.28
	1446	1267.42	1853.38
	1447	1102.57	1786.5
	1448	2196.78	2509.59
	1449	1078.32	1954.8
	1450	1883.11	2581.07
	1451	1152.62	1906.58
	1452	1293.16	1746.94
	1453	1174.61	2021.86
	1454	1710.13	1707.74
	1455	1061.19	1674.14
	1456	1341.45	2758.65
	1457	2439.62	2066.56
	1458	1167.64	1695.74
	1459	1174.05	2198.98
	1460	1207.31	2064.44
	1461	1231.49	1340.56
	1462	1485.26	1476.2
	1463	1015.07	2049.63
	1464	1218.62	2734.92
	1465	1340.11	2333.55
	1466	1390.24	1729.72
	1467	1128.85	2945.21
	1468	1696.44	1731.26
	1469	1574.04	1390.58
	1470	1427.97	1952.29
	1471	1252.38	1801.89
	1472	1349.28	1734.46
	1473	1199.47	1451.78
	1474	1945.41	1105.29
	1475	1145.38	2050.06
	1476	1036.26	2833.82
	1477	1448.42	2711.34
	1478	1305.69	1437.32
	1479	1156.45	1764.84
	1480	1165.97	1908.44
	1481	1222.04	1640.47
	1482	1158.31	1253.5
	1483	1259.02	2090.72
	1484	1128.48	1856.82
	1485	1236.22	1936.14
	1486	1353.93	1566.48
	1487	1142.31	1453.46
	1488	1427.75	1449.07
	1489	1221.12	1878.72
	1490	1423.34	1979.99
	1491	1223.35	1437.83
	1492	1070.25	1402.23
	1493	1259.48	1728.52
	1494	1178.75	3048.51
	1495	1224.7	1472.73
	1496	1275.04	1573.01
	1497	1238.55	1534.36
	1498	1140.69	2263.79
	1499	1255.2	1262.78
	1500	1549.05	1629.86
	1501	1112.67	2655.37
	1502	1178.46	2039.47
	1503	1306.9	2142.46
	1504	1388.34	1162.92
	1505	1143.53	2313.58
	1506	1247.22	1731.02
	1507	1561.42	1203.96
	1508	1401.09	2161.18
	1509	1485.32	2381.94
	1510	1371.82	2140.17
	1511	1403.05	1673.5
	1512	1441.41	1869.08
	1513	1658.08	2367.44
	1514	1311.88	1121.37
	1515	1563.71	2590.22
	1516	1368.03	3171.53
	1517	1375.31	1781.76
	1518	1326.11	1855.52
	1519	1335.99	1994
	1520	1531.71	1782.48
	1521	1171.4	3639.64
	1522	1166.9	1705.1
	1523	1550.46	2532.75
	1524	1571.75	2401.07
	1525	1465.67	1457.72
	1526	984.633	1361.03
	1527	920.244	1470.36
	1528	1153.51	2080.77
	1529	1236.02	1647.29
	1530	939.342	1628.26
	1531	1262.53	1801.79
	1532	1824.99	1943.86
	1533	1095.98	2129.36
	1534	1209.28	1766.73
	1535	1089.78	1438.51
	1536	1395.92	2035.43
	1537	1331.79	1844.97
	1538	1400.24	2166.51
	1539	1159.21	1638.39
	1540	1263.99	1755.17
	1541	1173.25	1960.82
	1542	1270.38	1904.09
	1543	1194.95	2937.9
	1544	1095.73	2413.31
	1545	955.256	2526.7
	1546	1089.96	1506.84
	1547	1073.14	1516.96
	1548	1078.93	1871.26
	1549	1019.2	2603.69
	1550	1091.26	1689.03
	1551	1416.97	1266.52
	1552	1635.35	1226.7
	1553	1116.03	2595.96
	1554	1402.47	1858.31
	1555	1158.12	1450.11
	1556	1560.88	1845.47
	1557	1679.12	1905.2
	1558	1026.45	1623.28
	1559	946.13	1850.97
	1560	1493.82	3029.29
	1561	1380.58	1920.63
	1562	1388.26	1726.19
	1563	1360.55	1243.76
	1564	1570.25	1983.62
	1565	1877.92	1118.02
	1566	1087.45	1711.98
	1567	2140.19	1369.75
	1568	1382.97	1319.45
	1569	1138.22	2335.69
	1570	1181.79	1794.16
	1571	1011.88	1412.17
	1572	1249.49	1348.14
	1573	1041.47	1477.72
	1574	1060.19	1129.91
	1575	987.071	2447.83
	1576	1130.61	3116.52
	1577	1140.54	2262.35
	1578	1111.34	1618.26
	1579	1354.99	1522.2
	1580	1203.37	1520.37
	1581	1062.2	1313.19
	1582	1151.08	2515.71
	1583	1040.81	1347.9
	1584	1015.69	1505.69
	1585	1377.63	2687.52
	1586	1070.09	1659.93
	1587	1230.7	1959.1
	1588	1000.76	1226.22
	1589	940.26	1569.63
	1590	1091.77	2478.22
	1591	1185.01	2470.13
	1592	1073.99	1753.32
	1593	1193.1	1365.88
	1594	1038.55	2020.95
	1595	1367.49	2744.31
	1596	1334.36	2746.26
	1597	1045.04	1138.49
	1598	1123.64	1297.17
	1599	1098.27	1514.77
	1600	1125.78	2060.07
	1601	1196.28	1291.56
	1602	1079.4	2343.42
	1603	1169.15	1255.48
	1604	988.937	2321.72
	1605	1090.57	1558.68
	1606	1465.38	2529.33
	1607	1144.68	2248.88
	1608	1052.32	1593.42
	1609	1211.46	2481.97
	1610	1265.89	2611.78
	1611	1922.11	2051.55
	1612	1010.17	2173.34
	1613	910.257	2201.53
	1614	1146.23	1400.54
	1615	1101.8	1478.03
	1616	1375.02	2149.45
	1617	1168.71	1448.13
	1618	1352.06	2573.84
	1619	1557.77	1591.7
	1620	1157.48	2066.91
	1621	1353.46	2855.01
	1622	1628.14	1931.01
	1623	1337.49	2084.06
	1624	1133.42	2820.45
	1625	1492.39	1485.41
	1626	1040.31	3397.89
	1627	1389.14	1563.56
	1628	1180.02	2295.7
	1629	1683.78	2420.34
	1630	1170.8	2624.73
	1631	1183.59	1553.94
	1632	1075.19	1322.65
	1633	1177.55	1705.11
	1634	1395.75	1895.49
	1635	1004.23	2765.87
	1636	1261.21	1717.65
	1637	1244.96	1807.05
	1638	1142.52	1717.74
	1639	1141.43	3523.47
	1640	1516.71	2167.07
	1641	1052.95	1824
	1642	1296.31	2033.98
	1643	1247.14	1630.8
	1644	1637.74	1171.16
	1645	1544.91	1441.12
	1646	1247.49	1597.28
	1647	1284.09	1491.87
	1648	1096.26	1728.51
	1649	1294.39	2110.12
	1650	1114.94	1658.51
	1651	1051.63	3233.79
	1652	1470.94	1987.99
	1653	1138.06	1555.22
	1654	1338.79	2145.65
	1655	1310.73	1580.18
	1656	1211	1756.43
	1657	1674.2	1865.55
	1658	1154.56	1872.26
	1659	1148.64	1745.01
	1660	1278.93	2163.27
	1661	1092.98	1738.01
	1662	1672.17	1982.95
	1663	1147.06	1346.36
	1664	1308.8	1863.87
	1665	1078.72	2035.14
	1666	1456.06	2215.74
	1667	1435.09	1498.11
	1668	1506.64	2041.04
	1669	1474.85	1577.56
	1670	1254.16	1452.22
	1671	1614.53	1654.71
	1672	1709.86	2194.43
	1673	1086.1	1461.61
	1674	1447.44	1202.42
	1675	1229.49	1679.76
	1676	1360.49	1805.09
	1677	1862.39	2522.84
	1678	1404.64	2513.78
	1679	1164.71	2050.42
	1680	1836.13	1823.96
	1681	1180.31	1788.23
	1682	1316.8	1836.75
	1683	2451.01	1577.73
	1684	1315.78	1205.32
	1685	1480.41	1564.51
	1686	2049.45	1737.77
	1687	1776	1887.41
	1688	1251.94	2130.21
	1689	1260.06	1830.54
	1690	1542.3	1647.95
	1691	1339.12	1346.07
	1692	1567.55	1641.96
	1693	1330.73	1493.71
	1694	1486.9	1217.49
	1695	1247.03	1558.14
	1696	1465.11	1093.12
	1697	1589.03	1896.67
	1698	1132.36	1371.37
	1699	1741.32	2150.45
	1700	1633.29	1728.36
	1701	1239.03	1560.22
	1702	1162.9	1273.62
	1703	1609.33	1148.73
	1704	1404.62	1171.56
	1705	1184.36	1400.1
	1706	1481.83	2486.86
	1707	1431.25	888.741
	1708	2048.54	1365.01
	1709	1668.97	1480.79
	1710	1267.09	1223.3
	1711	1783.16	1365.87
	1712	1605.94	1037.43
	1713	1180.92	1093.14
	1714	1576.47	1759.46
	1715	1350.97	1347.66
	1716	1391.61	1529.93
	1717	1390.63	1811.82
	1718	1436.01	1332.52
	1719	1111.36	1638.57
	1720	1309.75	1295.38
	1721	1427.9	1101.13
	1722	1326.91	1243.15
	1723	1294.46	1669.13
	1724	1436.44	1448.19
	1725	1651.32	1555.72
	1726	1017.87	1353.13
	1727	1118.65	1185.19
	1728	1600.07	1515.27
	1729	1499.57	1284.11
	1730	1684.23	2154.46
	1731	1383	1755.51
	1732	1528.14	2101.94
	1733	1060.8	1728.23
	1734	2069.98	1369.28
	1735	1233.07	1168.45
	1736	1077.56	1496.49
	1737	1319.37	1587.79
	1738	1551.41	1070.77
	1739	1793.8	1278.29
	1740	1111.35	1675.37
	1741	1812.42	1085.95
	1742	1331.17	1971.24
	1743	1682.15	1282.16
	1744	2299.3	1181.15
	1745	1740.7	1303.74
	1746	1492.49	1492.74
	1747	1760.04	1752.36
	1748	1023.26	1248.66
	1749	1654.19	1670.45
	1750	1304.57	1319.26
	1751	1506.29	1775.29
	1752	1138.08	1354.01
	1753	1389.82	1325.16
	1754	1139.56	1558.79
	1755	1198.02	1856.82
	1756	2428.22	2506.6
	1757	1349.23	1720.81
	1758	1227.57	1438.4
	1759	1065.01	1141.49
	1760	1051.83	1713.83
	1761	1218.33	1770.21
	1762	1178.84	1598.77
	1763	1272.72	1360.41
	1764	1451.85	1843.29
	1765	1168.72	1651.19
	1766	1137.78	1427.34
	1767	1001.16	1322.49
	1768	1027.14	1376.43
	1769	1318.86	1691.75
	1770	1342.36	1537.07
	1771	1221.76	1687.8
	1772	1047.48	1079.18
	1773	1066.75	3139.24
	1774	1110.37	2727.5
	1775	1177.84	1049.17
	1776	1103.1	1527.24
	1777	1378.45	1775.47
	1778	1324.55	2190.32
	1779	1208.93	2585.47
	1780	1169.69	2695.45
	1781	1403.84	1882.61
	1782	1327.73	1189.91
	1783	1079.14	2719.97
	1784	1469.29	1141.24
	1785	1308.23	1327.12
	1786	1401.99	1863.99
	1787	1769.51	2397.41
	1788	1394.17	3372.92
	1789	1314.53	2166.89
	1790	1555.34	1558.24
	1791	1336.46	1457.01
	1792	1659.56	1375.4
	1793	1578.38	3522.19
	1794	1412.07	1797.15
	1795	1382.48	2107.78
	1796	1480.86	2232.57
	1797	1479.69	2526.55
	1798	1171.18	3007.11
	1799	1161.2	1725.75
	1800	1763.1	2287.78
	1801	1336.54	2157.99
	1802	1454.36	2492.22
	1803	1301.56	1250.19
	1804	1358.32	1093.11
	1805	1347.71	2569.94
	1806	1355.04	2032.16
	1807	1276.9	2573.24
	1808	1304.38	2432.38
	1809	1313.83	2027.55
	1810	1432.42	1650.74
	1811	1054.59	2008.2
	1812	1333.52	2308.18
	1813	1733.35	1954.59
	1814	1142.04	2046.6
	1815	1155.94	2816.01
	1816	1728.26	1663.84
	1817	1110.56	2285.12
	1818	1361.9	1227.19
	1819	1103.58	1210.03
	1820	1198.65	2437.84
	1821	988.663	2679.51
	1822	1273.83	1366.06
	1823	965.361	1621.88
	1824	1619.49	2076.29
	1825	1034.11	2010.81
	1826	1376.46	3121.87
	1827	1530.02	1486.03
	1828	1214.92	1425.93
	1829	1225.82	2348.61
	1830	1508.08	3037.83
	1831	1095.61	1470.08
	1832	1144.05	1880.53
	1833	1914.14	1987.83
	1834	1199.63	1440.87
	1835	955.827	2702.98
	1836	1395.6	1890.24
	1837	1512.81	1728.98
	1838	1465.01	1341.91
	1839	1112.46	1647.34
	1840	1621.33	1504.82
	1841	1370.81	1576.39
	1842	1519.97	1403.75
	1843	1290.35	1643.44
	1844	1454.05	1524.2
	1845	1473.34	1215.65
	1846	1371.97	1903
	1847	1667.83	2045.37
	1848	1384.5	1580.61
	1849	1188.74	1375.97
	1850	1185.1	1770.4
	1851	1408.35	2109.94
	1852	1479.29	1484.97
	1853	1259.85	1543.88
	1854	1256.58	1453.67
	1855	1343.67	1855.44
	1856	1189.29	1469.47
	1857	1139.03	1839.46
	1858	1460.73	1242.23
	1859	1108.87	1352.91
	1860	1480.82	2362.6
	1861	1121.13	1731.46
	1862	1343.15	1282.82
	1863	1360.46	1244.03
	1864	1361.96	1494.13
	1865	1094.29	1805.48
	1866	1264.45	1247.57
	1867	1139.54	1280.12
	1868	2551.2	1298.05
	1869	1395.83	1385.37
	1870	1055.33	1946.7
	1871	1263.05	1503.27
	1872	1471.54	1200.56
	1873	1455.4	1291.29
	1874	1284.25	1353.63
	1875	1181.33	2140.3
	1876	1667.6	1432.28
	1877	1257.44	1408.99
	1878	1380.21	1387.27
	1879	1473.54	1166.16
	1880	1547.39	1213.24
	1881	1406.17	1216.65
	1882	1037.98	1882.82
	1883	993.763	1444.97
	1884	1499.77	1280.09
	1885	1483.44	1452.08
	1886	1448.35	3029.74
	1887	1231.46	1592.58
	1888	1345.5	1628.15
	1889	1150.11	1465.1
	1890	1314.8	1297.39
	1891	1734.35	1150.18
	1892	1170.37	1173.58
	1893	1425.34	1418.18
	1894	1236.01	1032.02
	1895	1288.54	1144.55
	1896	1358.31	1457.17
	1897	1885.62	1136.62
	1898	1377.27	1441.68
	1899	1508.04	1041.88
	1900	1265.95	1901.03
	1901	1565.16	1290.2
	1902	1508.46	1353.47
	1903	1294.46	1704.65
	1904	994.769	1291.76
	1905	1358.3	1250.51
	1906	1412.04	1190.21
	1907	1196.19	1158.55
	1908	1648.43	2163.09
	1909	2220.79	2479.09
	1910	1470.38	1182.13
	1911	1354.88	1209.77
	1912	1372.19	1781.35
	1913	1295.02	1600.79
	1914	1611	1130.26
	1915	1569.2	1859.24
	1916	1273.64	2005.87
	1917	1607.69	1814.71
	1918	1143.45	1632.69
	1919	1216.38	2340.7
	1920	1246.74	1755.95
	1921	1477.24	1420.21
	1922	1225.4	1499.2
	1923	1339.6	2092.26
	1924	1012.68	1267.28
	1925	1251.86	1811.63
	1926	1029.64	1940.77
	1927	1202.15	1783.69
	1928	1442.21	2238.35
	1929	986.044	1043.39
	1930	1379.37	1457.74
	1931	1116.97	1887.45
	1932	1345.26	1626.53
	1933	1038.53	2015.21
	1934	1293.47	1084.52
	1935	1169.57	2040.89
	1936	1154.45	1297.76
	1937	950.673	1473.65
	1938	1166.69	1752.72
	1939	1741.1	1027.66
	1940	980.458	1930.82
	1941	1369.55	1718.18
	1942	2041.34	1197.88
	1943	1350.3	1646.02
	1944	1270.42	1707.36
	1945	1071.64	1424.31
	1946	1050.31	1924.21
	1947	976.024	1607.51
	1948	1168.17	1621.1
	1949	1496.96	1384.11
	1950	1253.1	1358.42
	1951	1168.32	1820.66
	1952	1024.38	1790.12
	1953	1257.14	1225.23
	1954	1322.28	2132.2
	1955	1103.71	1431.01
	1956	972.334	2068.38
	1957	964.61	1639.14
	1958	1360.61	1600.21
	1959	1173.03	1490.22
	1960	889.148	1634.83
	1961	1096.15	1654.17
	1962	1134.53	1624.52
	1963	1329.16	1445.98
	1964	958.579	1392.77
	1965	1789.29	1554.96
	1966	1311.88	1785.3
	1967	1104.83	1327.58
	1968	1250.17	2487.41
	1969	1433.01	1922.21
	1970	995.978	2591.56
	1971	1184.12	1017.25
	1972	1458.74	1826.91
	1973	1758.8	1553.48
	1974	1389.52	1874.69
	1975	1841.26	1728.47
	1976	1495.14	1040.31
	1977	1612.7	1033.63
	1978	1274.9	1457.62
	1979	1216.09	1725.62
	1980	1215.78	2132.04
	1981	1338.45	1777.59
	1982	1638.05	1142.87
	1983	1537.78	2002.69
	1984	2022.69	1597.09
	1985	1932.87	1144.36
	1986	1426.35	2084.82
	1987	1108.31	1070.55
	1988	1207.69	1624.48
	1989	1135.78	1421.11
	1990	1622.33	1405.31
	1991	1684.11	1465.24
	1992	1831.34	1228.72
	1993	1799.51	1128.19
	1994	1303	1572.93
	1995	1200.69	1198.06
	1996	1088.66	1405.19
	1997	1533.52	1643.58
	1998	1289.99	1552.03
[truncated: 323 more rows]

## Sheet: Fig.2a
	Relative COX-2 mRNA level
				BIM-I (uM)
		DMSO		0.1		1		10
		GFP	GFP-RasV12	GFP	GFP-RasV12	GFP	GFP-RasV12	GFP	GFP-RasV12
	Exp.1	1	2.44703			0.822384	2.08461	0.497822	1.20631
	Exp.2	1	8.39571	1.73809	7.54482	1.41176	5.69312	0.767585	1.54147
	Exp.3	1	2.08646	1.97064	2.01932	0.947145	1.66601	0.196027	0.685837
	Exp.4	1	5.87544	0.603429	3.87531	0.463934	5.12993	0.168639	1.87176
	Exp.5	1	7.45619			0.824646	5.10051	0.463948	2.47972
	Exp.6	1	3.7198					0.297614	0.988664
	Average	1	4.99677	1.43739	4.47982	0.893973	3.93484	0.398606	1.46229

## Sheet: Fig.3 a-c
a						b					c
	Apical extrusion					Apical extrusion (%)					Apical extrusion (%)
		CT	ibu	Lumi			MDCK vs RasV12	MDCK COX-2 sg2 #11 vs RasV12	MDCK COX-2 sg2 #6 vs RasV12			MDCK vs RasV12	MDCK vs RasV12 COX-2 sg2 #11
	Exp.1	1	1.21	1.01		Exp.1	0.393064	0.569536	0.738461		Exp.1	0.28	0.256
	Exp.2	1	1.63			Exp.2	0.231343	0.512821	0.658915		Exp.2	0.328947	0.306452
	Exp.3	1	1.66	1.58		Exp.3	0.462025	0.616438	0.758929		Exp.3	0.261364	0.360825
	Exp.4	1		1.13		Exp.4	0.163121	0.758065	0.8		Average	0.290104	0.307759
	Exp.5	1	1.34	1.3		Average	0.312388	0.614215	0.739076
	Exp.6	1	1.58	1.17
	Exp.7	1		1.18
	Average	1	1.484	1.22833

## Sheet: Fig.4a
	Amount of PGE2
		MDCK alone	MDCK:RasV12=1:1	RasV12 alone	no cell
	1	149333	313190	216757	129		Data are from triplicate samples
	2	157863	343335	201318	0
	3	139900	342845	236749	210
	Average	149032	333123	218275	113

## Sheet: Fig.4b
	Fold change of PGE2
		MDCK alone	MDCK:RasV12=1:1	RasV12 alone	MDCK COX-2 KO-2:RasV12=1:1	MDCK COX-2 KO-1:RasV12=1:1
	Exp.1	1	1.22072	0.371045
	Exp.2	1	2.57758	0.8965
	Exp.3	1	1.67823	0.651568	0.488479	0.514675
	Exp.4	1	1.89885	0.712894	0.628059	0.655836
	Exp.5	1	2.6183	1.44308	0.0343465	0.0459587
	Exp.6	1	1.17689	0.335583	0.164827	0.171498
	Average	1	1.86176	0.735112	0.328928	0.346992

## Sheet: Fig.4d
		Apical extrusion(%)
				PGE2
			DMSO	0.1	1	10
		Exp.1	0.2789	0.2081	0.1728	0.0794
		Exp.2	0.3631	0.0486	0.0548	0.0265
		Exp.3	0.3456	0.2857	0.1818	0.1705
		Exp.4	0.5037	0.1287	0.057	0.0714
		Average	0.372825	0.167775	0.1166	0.08695

## Sheet: Fig.4e,f
	e									f
		Fold change of PGE2								Apical extrusion
						MF63
			MDCK alone	MDCK:RasV12=1:1	RasV12 alone	MDCK alone	MDCK:RasV12=1:1	RasV12 alone			DMSO	MF63
		Exp.1	1	1.22072	0.371045	0.194795	0.254872	0.189989		Exp.1	1	1.44
		Exp.2	1	2.57758	0.8965	0.348351	0.567664	0.364974		Exp.2	1	1.27
		Exp.3	1	0.894095	0.240811	0.150441	0.145293	0.13798		Exp.3	1	1.9
		Exp.4	1	1.59047	0.53851	0.403726	0.372254	0.339807		Exp.4	1	1.39
		Average	1	1.57072	0.511716	0.274328	0.335021	0.258187		Average	1	1.5

## Sheet: Fig.4h
		Filamin accum. (%)
			DMSO	PGE2
		Exp.1	0.567568	0.259259
		Exp.2	0.666667	0.233333
		Exp.3	0.5625	0.225806
		Average	0.598911	0.239466

## Sheet: Fig.5d
		Relative mRNA expression
			IL-6					TNF-alpha
			YFP	Ras	Ras + Ibu			YFP	Ras	Ras + Ibu
		mouse1	1.6063	2.5419	1.96037		mouse1	1.36231	0.818384	1.30924
		mouse2	0.393696	1.63564	1.59084		mouse2	0.63769	1.42821	0.423839
		mouse3	0.915181	2.32104	0.955407		mouse3	1.11676	2.3098	0.52261
		mouse4	1.08482	1.81166			mouse4	0.883237	1.17827
		Average	1	2.07756	1.5022		Average	1	1.43366	0.751897
			IL-1 beta					COX-2
			YFP	Ras	Ras + Ibu			YFP	Ras	Ras + Ibu
		mouse1	1.4683	2.16524	0.914019		mouse1	1.02009	3.67407	0.794065
		mouse2	0.531704	2.3515	1.18986		mouse2	0.979907	3.83625	0.513999
		mouse3	1.38039	2.7249	0.830672		mouse3	1.15432	10.8536	2.71928
		mouse4	0.619613	3.08625			mouse4	0.845677	12.1559
		Average	1	2.58197	0.978183		Average	1	7.62994	1.34245
			CCL2
			YFP	Ras	Ras + Ibu
		mouse1	1.39002	2.59692	1.85069
		mouse2	0.609977	4.61407	1.44575
		mouse3	1.24859	3.5507	1.40857
		mouse4	0.751414	4.04308
		Average	1	3.70119	1.56833

[truncated: 10 more sheets: Fig.5g, Fig.6d, Suppl. Fig.1a, Suppl. Fig.2a-d, Suppl. Fig.4a, Suppl. Fig.4d, Suppl. Fig.5a, Suppl. Fig.5b, Suppl. Fig.5e, Suppl. Fig.6b]
